# Supplementary material for: Vimentin Fragmentation and Its Role in Amyloid-Beta Plaque Deposition in Alzheimer’s Disease
Source: Int J Mol Sci. 2025 Mar 21;26(7):2857. doi: 10.3390/ijms26072857 (PMC11988971; doi:10.3390/ijms26072857)
Supplement: Supplementary file 1 [file ijms-26-02857-s001.zip]

Archive with 1 entries (1 files):
- ijms-3531710-supplementary.pdf
